# Supplementary material for: Farmed and Wild Macroalgae as a Safe Source of Macro and Trace Elements
Source: Biology (Basel). 2026 May 22;15(11):820. doi: 10.3390/biology15110820 (PMC13255989; doi:10.3390/biology15110820)
Supplement: Supplementary file 1 [file biology-15-00820-s001.zip]

Archive with 1 entries (1 files):
- biology-4269326-supplementary.pdf
